# Supplementary material for: Identifying Shifts in Leaf-Litter Ant Assemblages (Hymenoptera: Formicidae) across Ecosystem Boundaries Using Multiple Sampling Methods
Source: PLoS One. 2015 Jul 30;10(7):e0134502. doi: 10.1371/journal.pone.0134502 (PMC4520711; doi:10.1371/journal.pone.0134502)
Supplement: S1 Dataset — (XLS) [file pone.0134502.s001.xls]

## Sheet: Zemné pasce a presevy
pitfall traps	may 09									june 09									july 09											litter	sifting May									sifting june									sifting July
	4	5	6	10	11	15	8	13	14	4	5	6	10	11	15	8	13	14	4	5	6	10	11	15	13	14	8				4	5	6	10	11	15	8	13	14	4	5	6	10	11	15	8	13	14	4
Camponotus aetiops (Latreille, 1798)																									1			1		Camponotus aetiops (Latreille, 1798)
Camponotus fallax (Nylander, 1856)								1					1															2		Camponus fallax (Nylander, 1856)
C. ligniperdus (Latreille, 1802)				7			5		1				1	1		2								2				19		Camponotus ligniperdus (Latreille, 1802)
C. piceus (Leach, 1825)									5																			5		Camponotus piceus (Leach, 1825)
Formica fusca Linnaeus, 1758				1			5	11						2		2	2											23		Formica fusca Linnaeus, 1758
F. gagates Latreille, 1798				1	2		3	56	30							2	22	9							1			126		F. gagates					1													2
Lasius alienus (Forster, 1850)					4		25	6	17							13	4	5							5		10	89		Lasius alienus	7							1		2
Lasius brunneus																												0		Lasius brunneus																			2
Lasius citrinus																												0		Lasius citrinus
L. emarginatus (Olivier, 1792)		1	6	8	576	9		1467	6			2	5	5	4	5	116	4					1		3	1	1	2220		L. emarginatus				2				1
L. niger (Linnaeus, 1758)								1																				1		L. niger (Linnaeus, 1758)
Plagiolepis pygmaea (Latreille, 1798)									18			1						5								2		26		Plagiolepis pygmaea (Latreille, 1798)
Dolichoderus quadripunctatus (Linnaeus, 1771)								1																				1		Dolichoderus quadripunctatus					1
Tapinoma erraticum (Latreille, 1798)									10								1	1							1			13		Tapinoma erraticum (Latreille, 1798)
Ponera testacea Emery, 1895																												0		Ponera testacea								1
Aphaenogaster subterranea (Latreille, 1798)				1	4		4	3						1		3	6					1	4		2		2	31		Aphaenogaster subterranea				3	1		2									1
Myrmecina graminicola (Latreille, 1802)								1								1									1			3		Myrmecina graminicola (Latreille, 1802)
Myrmica lonae Finzi, 1926								1									1											2		Myrmica lonae Finzi, 1926
M. ruginodis Nylander, 1846	2	2	17	1	1	11				10	3	3		1	6				1	4	6	1	1					70		M. ruginodis			4	629	7	1				2		18							3
M. sabuleti Meinert, 1861				4	18		10		12			1	2	10		4		3				1	3			2		70		M. sabuleti				1	3		1					1					1
Solenopsis fugax (Latreille, 1798)																3										1		4		Solenopsis fugax (Latreille, 1798)
Stenamma debile (Forster, 1850)	8	2	3	3	2					2	3	3	2								1	1						30		Stenamma debile		2		6						1		1
Temnothorax crassisspinus (Karavaiev, 1926)	2	25	3	7	14	16	7		1	2	14		7	12	12	7	5			11		5	3	13	1			167		Temnothorax crassisspinus	27	267	23	88	29	58	5	1	1	61	80	30	36	87	78	14	1		17
T. nigriceps (Mayr, 1855)																												0		T. nigriceps												2
T. parvulus (Schenck, 1852)	1				6		10	8						1		13	7								2		2	50		T. parvulus	2	7		23	18	8	68	4			2		1	10	5	13	4	5
T. unifasciatus (Latreille, 1798)								3								1	3								1			8		T. unifasciatus								1							1		16
Tetramorium caespitum (Linnaeus, 1758)									8				1				1	7										17		Tetramorium caespitum (Linnaeus, 1758)
T. moravicum Kratochvíl, 1941									5									2								1	4	12		T. moravicum								2
	13	30	29	33	627	36	69	1559	113	14	20	10	19	33	22	56	168	36	1	15	7	9	12	15	18	7	19	2990			36	276	27	752	60	67	76	11	1	66	82	52	37	97	84	28	22	7	22
				beech
				oak
				ecotone
pitfall																														sifting
	4	5	6	4	5	6	4	5	6	10	11	15	10	11	15	10	11	15	8	13	14	8	13	14	13	14	8				4	5	6	4	5	6	4	5	6	10	11	15	10	11	15	10	11	15	8
Camponotus aetiops (Latreille, 1798)																									1					Camponotus aetiops (Latreille, 1798)
Camponotus fallax (Nylander, 1856)													1							1										Camponus fallax (Nylander, 1856)
C. ligniperdus (Latreille, 1802)										7			1	1				2	5		1	2								Camponotus ligniperdus (Latreille, 1802)																	1
C. piceus (Leach, 1825)																					5									Camponotus piceus (Leach, 1825)
Formica fusca Linnaeus, 1758										1				2					5	11		2	2							Formica fusca Linnaeus, 1758
F. gagates Latreille, 1798										1	2								3	56	30	2	22	9	1					F. gagates								1			1
Lasius alienus (Forster, 1850)											4								25	6	17	13	4	5	5		10			Lasius alienus	7			2
Lasius brunneus																														Lasius brunneus							2
Lasius citrinus																														Lasius citrinus																1
L. emarginatus (Olivier, 1792)		1	6			2				8	576	9	5	5	4		1			1467	6	5	116	4	3	1	1			L. emarginatus										2						30	89
L. niger (Linnaeus, 1758)																				1										L. niger (Linnaeus, 1758)
Plagiolepis pygmaea (Latreille, 1798)						1															18			5		2				Plagiolepis pygmaea (Latreille, 1798)
Dolichoderus quadripunctatus (Linnaeus, 1771)																				1										Dolichoderus quadripunctatus											1
Tapinoma erraticum (Latreille, 1798)																					10		1	1	1					Tapinoma erraticum (Latreille, 1798)
Ponera testacea Emery, 1895																														Ponera testacea
Aphaenogaster subterranea (Latreille, 1798)										1	4			1		1	4		4	3		3	6		2		2			Aphaenogaster subterranea										3	1								2
Myrmecina graminicola (Latreille, 1802)																				1		1			1					Myrmecina graminicola (Latreille, 1802)
Myrmica lonae Finzi, 1926																				1			1							Myrmica lonae Finzi, 1926
M. ruginodis Nylander, 1846	2	2	17	10	3	3	1	4	6	1	1	11		1	6	1	1													M. ruginodis			4	2		18	3	14		629	7	1				1	128	119
M. sabuleti Meinert, 1861						1				4	18		2	10		1	3		10		12	4		3		2				M. sabuleti						1				1	3								1
Solenopsis fugax (Latreille, 1798)																						3				1				Solenopsis fugax (Latreille, 1798)
Stenamma debile (Forster, 1850)	8	2	3	2	3	3			1	3	2		2			1														Stenamma debile		2		1		1				6
Temnothorax crassisspinus (Karavaiev, 1926)	2	25	3	2	14			11		7	14	16	7	12	12	5	3	13	7		1	7	5		1					Temnothorax crassisspinus	27	267	23	61	80	30	17	4		88	29	58	36	87	78	6	36	87	5
T. nigriceps (Mayr, 1855)																														T. nigriceps						2
T. parvulus (Schenck, 1852)	1										6			1					10	8		13	7		2		2			T. parvulus	2	7			2					23	18	8	1	10	5				68
T. unifasciatus (Latreille, 1798)																				3		1	3		1					T. unifasciatus															1
Tetramorium caespitum (Linnaeus, 1758)													1								8		1	7						Tetramorium caespitum (Linnaeus, 1758)
T. moravicum Kratochvíl, 1941																					5			2		1	4			T. moravicum
	13	30	29	14	20	10	1	15	7	33	627	36	19	33	22	9	12	15	69	1559	113	56	168	36	18	7	19				36	276	27	66	82	52	22	19	0	752	60	67	37	97	84	38	254	206	76
									139									806									2045												580									1595
[truncated: 9 more columns]
